# Supplementary material for: DNA methylation signature of passive smoke exposure is less pronounced than active smoking: The Understanding Society study
Source: Environ Res. 2020 Nov;190:109971. doi: 10.1016/j.envres.2020.109971 (PMC7536273; doi:10.1016/j.envres.2020.109971)
Supplement: Multimedia component 2 [file mmc2.xlsx]

## Sheet: Sheet1
Supplementary File 2: Top CpG sites found in Epigenome-Wide Association Study Analysis of Own Smoking
Model	N	CpG Site	Position	Chromosome	Gene.symbol	Coef.sva	Se.sva	P.sva	CIL	CIU
Own Smoking	467	cg14391737	86513429	chr11	PRSS23;PRSS23;PRSS23;PRSS23;PRSS23;PRSS23;PRSS23	-0.0473269	0.00454847	9.82181e-23	-0.0384119	-0.0562419
Own Smoking	467	cg21566642	233284661	chr2		-0.0564448	0.00562584	2.13235e-21	-0.0454182	-0.0674714
Own Smoking	467	cg01940273	233284934	chr2		-0.036967	0.00431765	2.06739e-16	-0.0285044	-0.0454296
Own Smoking	467	cg05575921	373378	chr5	AHRR	-0.0372285	0.00467642	1.65935e-14	-0.0280627	-0.0463942
Own Smoking	467	cg06644428	233284112	chr2		-0.0404219	0.00486304	1.28729e-15	-0.0308904	-0.0499535
Own Smoking	467	cg03636183	17000585	chr19	F2RL3	-0.0328825	0.00427926	1.0795e-13	-0.0244951	-0.0412698
Own Smoking	467	cg21911711	16998668	chr19	F2RL3	-0.0235612	0.00372879	6.70671e-10	-0.0162528	-0.0308696
Own Smoking	467	cg23771366	86510998	chr11	PRSS23	-0.0252235	0.00387632	2.16976e-10	-0.017626	-0.0328211
Own Smoking	467	cg18110140	75350380	chr15		-0.030759	0.00482	4.60037e-10	-0.0213118	-0.0402062
Own Smoking	467	cg00475490	86517110	chr11	PRSS23;PRSS23;PRSS23;PRSS23;PRSS23;PRSS23;PRSS23	-0.0170691	0.00271705	8.28396e-10	-0.0117437	-0.0223945
Own Smoking	467	cg00045592	160714299	chr1	SLAMF7;SLAMF7;SLAMF7;SLAMF7;SLAMF7;SLAMF7;SLAMF7;SLAMF7;SLAMF7;SLAMF7	-0.0204524	0.0039481	3.43143e-07	-0.0127141	-0.0281907
Own Smoking	467	cg02978227	98292027	chr3		-0.01361	0.00256768	1.86331e-07	-0.00857739	-0.0186427
Own Smoking	467	cg19798735	110730805	chr7	IMMP2L;LRRN3;LRRN3;LRRN3	-0.0145944	0.0028436	4.36553e-07	-0.00902099	-0.0201679
Own Smoking	467	cg06562246	34309577	chr17	CCL16	-0.00882738	0.00195844	8.50826e-06	-0.00498884	-0.0126659
Own Smoking	467	cg21161138	399360	chr5	AHRR	-0.0195	0.00394267	1.09535e-06	-0.0117724	-0.0272276
Own Smoking	467	cg02544837	11408516	chr16		-0.0109238	0.00244172	9.88204e-06	-0.00613804	-0.0157096
Own Smoking	467	cg07902156	1495284	chr5	LPCAT1	-0.0173849	0.00376588	5.18907e-06	-0.0100038	-0.024766
Own Smoking	467	cg11660018	86510915	chr11	PRSS23	-0.016823	0.00370002	7.11904e-06	-0.00957095	-0.024075
Own Smoking	467	cg23998942	148001963	chr7	CNTNAP2;MIR548T	0.012579	0.00265833	3.0371e-06	0.0177893	0.00736869
Own Smoking	467	cg02706844	33963216	chr6		-0.0117962	0.0026123	8.19268e-06	-0.00667605	-0.0169163
Own Smoking	467	cg06530442	54407452	chr8		-0.0104587	0.0023306	9.29337e-06	-0.00589069	-0.0150266
Own Smoking	467	cg01692968	108005349	chr9		-0.0194222	0.00433782	9.72472e-06	-0.0109201	-0.0279243
Own Smoking	467	cg17379749	119416855	chr12		-0.0167562	0.00371951	8.59591e-06	-0.00946593	-0.0240464
Own Smoking	467	cg25189904	68299493	chr1	GNG12	-0.029021	0.00627246	4.94256e-06	-0.016727	-0.0413151
Own Smoking	467	cg06978282	154474258	chr7	DPP6;DPP6;DPP6;DPP6	-0.0147249	0.00320717	5.81885e-06	-0.00843882	-0.0210109
Own Smoking	467	cg20754674	92909616	chr14	SLC24A4;SLC24A4;SLC24A4	0.0162873	0.00362316	8.97485e-06	0.0233887	0.0091859
Own Smoking	467	cg12734033	202252470	chr2	TRAK2	0.0127848	0.00284833	9.25821e-06	0.0183676	0.00720208
Own Smoking	467	cg10020121	1893502	chr1	KIAA1751	0.0197343	0.00432024	6.46828e-06	0.0282019	0.0112666
Own Smoking	467	cg04033464	35515682	chr9	RUSC2;RUSC2	0.0163995	0.00366305	9.74249e-06	0.023579	0.00921989
Own Smoking	467	cg24268089	80410356	chr7	SEMA3C	-0.00837038	0.00183023	6.30725e-06	-0.00478313	-0.0119576
