# Supplementary material for: DNA methylation signature of passive smoke exposure is less pronounced than active smoking: The Understanding Society study
Source: Environ Res. 2020 Nov;190:109971. doi: 10.1016/j.envres.2020.109971 (PMC7536273; doi:10.1016/j.envres.2020.109971)
Supplement: Multimedia component 4 [file mmc4.xlsx]

## Sheet: Sheet1
Supplementary File 4: CpG Site cg05575921 (AHRR) in ever partner smoking, ever partner smoking (restricted to non-smokers) and own smoking
	beta	SE	p-value
Ever Partner Smoking	-0.00819181	0.00452382	0.0708939
Ever Partner Smoking (restricted to non-smokers)	-0.00272586	0.00366828	0.458188
Ever Partner Smoking (restricted to regular smokers)	-0.0221613	0.0139954	0.115378
Own Smoking	-0.03723	0.004676	1.66e-14
