# Supplementary material for: DNA methylation signature of passive smoke exposure is less pronounced than active smoking: The Understanding Society study
Source: Environ Res. 2020 Nov;190:109971. doi: 10.1016/j.envres.2020.109971 (PMC7536273; doi:10.1016/j.envres.2020.109971)
Supplement: Multimedia component 5 [file mmc5.xlsx]

## Sheet: Sheet1
Supplementary File 5: Top CpG Sites and found in Epigenome-Wide Association Study Analysis of Passive Smoking
Model	CpG Site	Position	Chromosome	EWAS Atlas			EWAS Catalog
				Trait	Related Genes	Paper Reference	Trait	Beta-value	P-value	Related Genes	Paper Reference
Ever Partner Smoking	cg11549025	75994082	chr7	Myalgic encephalomyelitis; chronic fatigue syndrome		Trivedi, et al., 2018	Fetal vs adult liver	-1.86598	1.3e-33		Bonder, et al., 2014
							Pancreatic ductal adenocarcinoma	NA	6.9e-26		Nones, et al., 2014
Ever Partner Smoking	cg13249774	68121506	chr11	Atopy; allergy; immune system disease	LRP5	Forno, et al., 2019	Clear cell renal carcinoma	NA	6.1e-44	LRP5	Wozniak, et al., 2013
							Pancreatic ductal adenocarcinoma	NA	1.8e-19		Nones, et al., 2014
							Age group	-0.666389	5.8e-13		Marttila, et al., 2015
Ever Partner Smoking	cg18866792	217152056	chr2	Smoking	MARCH4	Joehanes, et al., 2016	Current versus never smoking	-0.0031	5.5e-08	MARCH4	Joehanes, et al., 2016
				Down syndrome		Henneman, et al., 2018
Ever Partner Smoking	cg17672850	40206354	chr17	Colorectal laterally spreading tumour	ZNF385C	Zhu, et al., 2018
				Adenoma		Zhu, et al., 2019
Own Smoking	cg14391737	86513429	chr11	Smoking; poverty status	PRSS23	Hong, et al., 2019
						Chitrala, et al., 2019
Own Smoking	cg21566642	233284661	chr2	Aging; alcohol consumption; cardiovascular risk; cognitive	AC068134.5	Marabita, et al., 2017	Age 4 vs age 0	NA	1.4e-142		Xu, et al., 2017
				function; education attainment; lung carcinoma; lung function;		Shenker, et al., 2013	Smoking	NA	6.9e-138		Zeilinger, et al., 2013
				smoking; smoking cessation		Zeilinger, et al., 2013	Smoking	-1.85978	2.1e-96		Dogan, et al., 2017
						Tsaprouni, et al., 2014	Smoking	NA	2.6e-93		Ambatipdi, et al., 2016
						Teschendorff, et al., 2015	Smoking	-0.92	2.1e-79		Guida, et al., 2015
						Sayols-Baixeras, et al., 2015	Current versus never smoking	NA	1.5e-70		Chatziioannou et al., 2017
						Ambatipudi, et al., 2016	Smoking	NA	6.5e-63		Sayols-Baixeras, et al., 2015
						Joehanes, et al., 2016	Smoking	NA	2.7e-70		Sayols-Baixeras, et al., 2015
						Wilson, et al., 2017	Smoking	NA	2.8e-57		Sayols-Baixeras, et al., 2015
						Philibert, et al., 2018	Serum cotinine	-0.002	2.6e-47		Zhang, et al., 2016
						Svane, et al., 2018	Smoking	NA	6.2e-41		Ambatipdi, et al., 2016
						Fernandez-Sanles, et al., 2018	Smoking	NA	8.8e-41		Zeilinger, et al., 2013
						Marioni, et al., 2018	Smoking	NA	9.5e-40		Zeilinger, et al., 2013
						Karlsson Linner, et al., 2017	Smoking	-0.588	4.4e-38		Zhu, et al., 2016
						van Dijk, et al., 2018	Smoking	-0.068	2.6e-35		Besingi, et al., 2014
						Li, et al., 2018	Smoking	NA	2.8e-31		Tsaprouni, et al., 2014
						Peterson, et al., 2014	Former versus never smoking	-0.0434	1e-25		Joehanes, et al., 2016
						Liu, et al., 2018	Serum cotinine	-0.0017	1.5e-25		Zhang, et al., 2016
						Besingi, et al., 2014	Current versus never smoking	-0.1257	4.2e-25		Joehanes, et al., 2016
						Elliott, et al., 2014	Educational attainment	NA	1.3e-23		Karlsson Linner, et al., 2017
						Dogan, et al., 2014	Smoking	NA	6.4e-13		Shenker et al., 2013
						Guida, et al., 2015	Educational attainment	NA	2.3e-11		Karlsson Linner, et al., 2017
						Allione, et al., 2015	Smoking	-0.28	1.1e-10		Guida, et al., 2015
						Zhang, et al., 2016
						Zhu, et al., 2016
						de Vries, et al., 2018
						Wahl, et al., 2018
						Tsai, et al., 2018
						Sandanger, et al., 2018
						Zhang, et al., 2018
						Gupta, et al., 2019
						van Dongen, et al., 2018
						Perez, et al., 2019
						Zhu, et al., 2018
						Siemelink, et al., 2018
						Imboden, et al., 2019
						Battram, et al., 2019
						Pittman, et al., 2019
						Dugue, et al., 2019
						Sikdar, et al., 2019
Own Smoking	cg01940273	233284934	chr2	Aging; alcohol consumption; cognitive function; educational	AC068134.5	Marabita, et al., 2017	Age 4 vs age 0	NA	1.4e-137		Xu, et al., 2017
				attainment; lung carcinoma; lung function; mortality; oral		Shenker, et al., 2013	Smoking	NA	9.3e-114		Zeilinger, et al., 2013
				squamous cell carcinoma; smoking; smoking cessation		Zeilinger, et al., 2013	Smoking	-1.80094	6.8e-92		Dogan, et al., 2017
						Tsaprouni, et al., 2014	Smoking	NA	1.7e-78		Ambatipudi, et al., 2016
						Teschendorff, et al., 2015	Smoking	-0.61	7.4e-74		Guida, et al., 2015
						Sayols-Baixeras, et al., 2015	Former versus never smoking	-0.0234	9.6e-73		Joehanes, et al., 2016
						Ambatipudi, et al., 2016	Current versus never smoking	NA	1.4e-64		Chatziioannou, et al., 2017
						Joehanes, et al., 2016	Smoking	-0.0867482	1e-50		Shah, et al., 2014
						Wilson, et al., 2017	Serum cotinine	-0.0013	6.9e-48		Zhang, et al., 2016
						Philibert, et al., 2018	Smoking	NA	5.5e-43		Zeilinger, et al., 2013
						Svane, et al., 2018	Smoking	NA	5.6e-43		Sayols-Baizeras, et al., 2015
						Marioni, et al., 2018	Smoking	NA	8.7e-42		Sayols-Baizeras, et al., 2015
						Karlsson Linner, et al., 2017	Smoking	NA	2.6e-40		Sayols-Baizeras, et al., 2015
						van Dijk, et al., 2018	Smoking	NA	8e-35		Ambatipudi, et al., 2016
						Li, et al., 2018	Current versus never smoking	-0.0815	2e-34		Joehanes, et al., 2016
						Khongsti, et al., 2018	Smoking	-0.539	4.6e-33		Zhu, et al., 2016
						Marzi, et al., 2018	Smoking	NA	3.7e-32		Tsaprouni, et al., 2014
						Liu, et al., 2018	Serum cotinine	-0.0011	7.6e-31		Zhang, et al., 2016
						Besingi, et al., 2014	Smoking	NA	2e-22		Zeilinger, et al., 2013
						Dogan, et al., 2014	Educational attainment	NA	4.7e-19		Karlsson Linner, et al., 2017
						Guida, et al., 2015	Smoking	-0.0732512	1.9e-12		Shah, et al., 2014
						Allione, et al., 2015	Sex	NA	3.7e-11		Singmann, et al., 2015
						Zhang, et al., 2016	Smoking	NA	2.4e-10		Shenker, et al., 2013
						Lee, et al., 2016	Smoking	NA	2.5e-10		Dogan, et al., 2017
						Zhu, et al., 2016	Alcohol consumption per day	-979000	3.8e-10		Liu, et al., 2018
						Baselmans, et al., 2015	Educational attainment	NA	3.8e-09		Karlsson Linner, et al., 2017
						Dayeh, et al., 2014	Smoking	NA	5.9e-09		Shenker, et al., 2013
						de Vries, et al., 2018	Alcohol consumption per day	-0.00045597	1.1e-08		Liu, et al., 2018
						Wahl, et al., 2018	Smoking	NA	1.9e-08		Dogan, et al., 2017
						Tsai, et al., 2018	Wellbeing	0.001	2.3e-08		Baselmans, et al., 2015
						Sandanger, et al., 2018	DNA methylation	-0.821	5.2e-08		Fasanelli, et al., 2015
						Zhang, et al., 2018	Cleft palate vs cleft lip	0.05	9.5e-08		Sharp, et al., 2017
						Gupta, et al., 2019
						van Dongen, et al., 2018
						Perez, et al., 2019
						Sharp, et al., 2017
						Imboden, et al., 2019
						Hong, et al., 2019
						Battram, et al., 2019
						Dugue, et al., 2019
						Sikdar, et al., 2019
Own Smoking	cg05575921	373378	chr5	Alcohol consumption; birth weight; cardiovascular risk; cognitive	AHRR	Miyake, et al., 2018	Maternal smoking in pregnancy	-0.066	1.4e-206	AHRR	Joubert, et al., 2016
				function; educational attainment; lung carcinoma; lung function;		Marabita, et al., 2017	Maternal smoking in pregnancy	-0.064	1.6e-193	AHRR	Joubert, et al., 2016
				maternal smoking; mortality; smoking; smoking cessation;		Philibert, et al., 2012	Smoking	NA	2.5e-182	AHRR	Zeilinger, et al., 2013
				metabolic trait; blood protein biomarker levels; IgG glycosylation		Shenker, et al., 2013	Smoking	-2.29628	1.6e-160	AHRR	Dogan, et al., 2017
				HIV frality; atropy; lung cancer risk; poverty status		Zeilinger, et al., 2013	Smoking	NA	8.1e-115	AHRR	Ambatipudi, et al., 2016
						Tsaprouni, et al., 2014	Maternal smoking in pregnancy	-0.036	1.5e-107	AHRR	Joubert, et al., 2016
						Teschendorff, et al., 2015	Smoking	-1.44	3.1e-106	AHRR	Guida, et al., 2015
						Sayols-Baixeras, et al., 2015	Current versus never smoking	NA	8.1e-87	AHRR	Chatziioannou, et al., 2017
						Ambatpudi, et al., 2016	Smoking	NA	1.3e-84	AHRR	Sayols-Baixeras, et al., 2015
						Joehanes, et al., 2016	Smoking	NA	4.1e-84	AHRR	Sayols-Baixeras, et al., 2015
						Wilson, et al., 2017	Smoking	NA	2.9e-79	AHRR	Sayols-Baixeras, et al., 2015
						Philibert, et al., 2018	Serum cotinine	-0.003	9.7e-78	AHRR	Zhang, et al., 2016
						Witt, et al., 2018	Smoking	-0.074	7.2e-70	AHRR	Besingi, et al., 2014
						Svane, et al., 2018	Maternal smoking in pregnancy	-0.046	1.4e-69	AHRR	Markunas, et al., 2014
						Stueve, et al., 2017	Smoking	NA	2e-68	AHRR	Ambatipudi, et al., 2016
						Fernandez-Sanles, et al., 2018	Maternal smoking in pregnancy	-0.0466	6.7e-65	AHRR	Markunas, et al., 2014
						Marioni, et al., 2018	Smoking	NA	1.8e-64	AHRR	Zeilinger, et al., 2013
						Karlsson Linner, et al., 2017	Smoking	-0.06	8e-60	AHRR	Teschendroff, et al., 2015
						van Dijk, et al., 2018	Smoking	-0.33318	1e-50	AHRR	Shah, et al., 2014
						Li, et al., 2018	Smoking	-0.302722	1e-50	AHRR	Shah, et al., 2014
						Zhang, et al., 2018	Smoking	-0.617	2.7e-48	AHRR	Zhu, et al., 2016
						Marzi, et al., 2018	Smoking	-0.05	7e-47	AHRR	Teschendroff, et al., 2015
						Kupers, et al., 2015	Serum cotinine	-0.0027	4.6e-44	AHRR	Zhang, et al., 2016
						Peterson, et al., 2014	Smoking	NA	4.6e-36	AHRR	Zeilinger, et al., 2013
						Besingi, et al., 2014	Smoking	NA	3e-32	AHRR	Tsaprouni, et al., 2014
						Elliott, et al., 2014	Maternal smoking in pregnancy	-0.081	1.4e-30	AHRR	Richmond, et al., 2015
						Dogan, et al., 2014	Educational attainment	NA	2e-29	AHRR	Karlsson Linner, et al., 2017
						Guida, et al., 2015	Smoking	-0.05	1e-27	AHRR	Teschendroff, et al., 2015
						Zaghlool, et al., 2015	Former versus never smoking	-0.0406	8.2e-27	AHRR	Joehanes, et al., 2016
						Allione, et al., 2015	Current versus never smoking	-0.1803	4.5e-26	AHRR	Joehanes, et al., 2016
						Zhang, et al., 2016	Smoking	NA	6.2e-19	AHRR	Dogan, et al., 2017
						Lee, et al., 2016	Maternal smoking in pregnancy	-0.075	7.6e-18	AHRR	Richmond, et al., 2015
						Zhu, et al., 2016	Educational attainment	NA	2e-17	AHRR	Karlsson Linner, et al., 2017
						Joubert, et al., 2012	Smoking	NA	4.3e-15	AHRR	Shenker, et al., 2013
						Joubert, et al., 2012	Smoking	NA	5.7e-13	AHRR	Philibert, et al., 2012
						de Vries, et al., 2018	Body mass index	0.013	1.7e-12	AHRR	Demerath, et al., 2015
						Ahsan, et al., 2017	Smoking	NA	2.6e-12	AHRR	Dogan, et al., 2017
						Wahl, et al., 2018	DNA methylation	-0.9943	3.3e-11	AHRR	Fasanelli, et al., 2015
						Tsai, et al., 2018	C-reactive protein	-0.0059	5.4e-11	AHRR	Ligthart, et al., 2016
						Sandanger, et al., 2018	Waist circumference	0.011	1.3e-10	AHRR	Demerath, et al., 2015
						Carmona, et al., 2018	Maternal smoking in pregnancy	-0.013	1.9e-09	AHRR	Joubert, et al., 2016
						Zhang, et al., 2018	Smoking	NA	1.9e-09	AHRR	Shenker, et al., 2013
						Forno, et al., 2019	Smoking	NA	4.9e-09	AHRR	Philibert, et al., 2012
						Gupta, et al., 2019
						van Dongen, et al., 2018
						Su, et al., 2019
						Prince, et al., 2019
						Kupers, et al., 2019
						Siemelink, et al., 2018
						Imboden, et al., 2019
						Hong, et al., 2019
						Battram, et al., 2019
						Wiklund, et al., 2019
						Dugue, et al., 2019
						Sikdar, et al., 2019
						Chitrala, et al., 2019
Own smoking	cg06644428	233284112	chr2	Alcohol consumption; Helicobacter pylori infection; smoking;	AC068134.5	Woo, et al., 2018	Smoking	NA	6.4e-31		Zeilinger, et al., 2013
				HIV frality		Marabita, et al., 2017	Age 4 versus age 0	NA	6e-29		Xu, et al., 2017
						Shenker, et al., 2013	Clear cell renal carcinoma	NA	8.4e-29		Wozniak, et al., 2013
						Zeilinger, et al., 2013	Smoking	-0.71	8.5e-28		Guida, et al., 2015
						Tsaprouni, et al., 2014	Smoking	NA	2.9e-27		Ambatipudi, et al., 2016
						Teschendorff, et al., 2015	Smoking	NA	6e-26		Sayols-Baixeras, et al., 2015
						Sayols-Baixeras, et al., 2015	Smoking	NA	1.2e-23		Zeilinger, et al., 2013
						Ambatipudi, et al., 2016	Smoking	NA	2.5e-23		Sayols-Baixeras, et al., 2015
						Joehanes, et al., 2016	Smoking	-0.92736	4.1e-23		Dogan, et al., 2014
						Wilson, et al., 2017	Current versus never smoking	NA	2.2e-22		Chatziioannou, et al., 2017
						Philibert, et al., 2018	Smoking	NA	2.6e-20		Sayols-Baixeras, et al., 2015
						Li, et al., 2018	Smoking	NA	4.6e-17		Tsaprouni, et al., 2014
						Besingi, et al., 2014	Smoking	NA	1.9e-15		Zeilinger, et al., 2013
						Guida, et al., 2015	Former versus never smoking	-0.0259	3.6e-15		Joehanes, et al., 2016
						Zhang, et al., 2016	Current versus never smoking	-0.04	1.9e-13		Joehanes, et al., 2016
						Zhu, et al., 2016	Smoking	-0.4	1.6e-10		Guida, et al., 2015
						Tsai, et al., 2018	Smoking	-0.255	1.9e-09		Zhu, et al., 2016
						Zhang, et al., 2018	Serum cotinine	-0.0004	4.9e-08		Zhang, et al., 2016
						Gupta, et al., 2019
						Dugue, et al., 2019
						Sikdar, et al., 2019
Own smoking	cd03636183	17000585	chr19	Alcohol consumption; B Acute Lymphoblastic Leukemia with t;	F2RL3	Marabita, et al., 2017	Smoking	-1.84464	7.3e-96	F2RL3	Dogan, et al., 2015
				cognitive function; educational attainment; lung carcinoma; lung		Breitling, et al., 2011	Smoking	-0.66	5.4e-82	F2RL3	Guida, et al., 2015
				function; mortality; prenatal bisphenol A exposure; smoking;		Shenker, et al., 2013	Smoking	NA	2.4e-80	F2RL3	Zeilinger, et al., 2013
				smoking cessation; metabolic trait; blood protein biomarker levels;		Zeilinger, et al., 2013	Smoking	NA	1.1e-69	F2RL3	Ambatipudi, et al., 2016
				IgG glycosylation; HIV frality; lung cancer risk; poverty status		Harlid, et al., 2014	Current versus never smoking	NA	2.8e-67	F2RL3	Chatziioannou, et al., 2017
						Tsaprouni, et al., 2014	Smoking	-0.10722	1e-50	F2RL3	Shah, et al., 2014
						Teschendorff, et al., 2015	Smoking	-0.11124	1e-50	F2RL3	Shah, et al., 2014
						Qiu, et al., 2015	Smoking	NA	4.1e-50	F2RL3	Sayols-Baixeras, et al., 2015
						Sayols-Baixeras, et al., 2015	Smoking	NA	6.3e-49	F2RL3	Sayols-Baixeras, et al., 2015
						Ambatipudi, et al., 2016	Smoking	NA	1.1e-45	F2RL3	Sayols-Baixeras, et al., 2015
						Joehanes, et al., 2016	Smoking	NA	1.6e-39	F2RL3	Zeilinger, et al., 2013
						Wilson, et al., 2017	Smoking	-0.039	1.7e-37	F2RL3	Besingi, et al., 2014
						Philibert, et al., 2018	Serum cotinine	-0.0016	4.5e-37	F2RL3	Zhang, et al., 2016
						Svane, et al., 2018	Smoking	NA	4.6e-37	F2RL3	Ambatipudi, et al., 2016
						Marioni, et al., 2018	Smoking	-0.471	2.8e-29	F2RL3	Zhu, et al., 2016
						Karlsson Linner, et al., 2017	Smoking	-0.02	4e-29	F2RL3	Teschendroff, et al., 2015
						Li, et al., 2018	Smoking	-0.02	2e-25	F2RL3	Teschendroff, et al., 2015
						Marzi, et al., 2018	Former versus never smoking	-0.0267	8.9e-25	F2RL3	Joehanes, et al., 2016
						Petersen, et al., 2014	Smoking	NA	1.1e-22	F2RL3	Tsaprouni, et al., 2014
						Wan, et al., 2012	Smoking	-0.02	5e-21	F2RL3	Teschendroff, et al., 2015
						Sun, et al., 2013	Current versus never smoking	-0.0953	1.1e-20	F2RL3	Joehanes, et al., 2016
						Besingi, et al., 2014	Educational attainment	NA	1.3e-17	F2RL3	Karlsson Linner, et al., 2017
						Elliott, et al., 2014	Serum cotinine	-0.0014	2.5e-17	F2RL3	Zhang, et al., 2016
						Dogan, et al., 2014	Smoking	NA	4.2e-17	F2RL3	Zeilinger, et al., 2013
						Guida, et al., 2015	Smoking	NA	1.6e-10	F2RL3	Shenker, et al., 2013
						Allione, et al., 2015	DNA methylation	-0.9163	3.9e-10	F2RL3	Zeilinger, et al., 2013
						Zhang, et al., 2016	Educational attainment	NA	1.2e-09	F2RL3	Karlsson Linner, et al., 2017
						Lee, et al., 2016
						Zhu, et al., 2016
						Gabriel, et al., 2015
						de Vries, et al., 2018
						Ahsan, et al., 2017
						Wahl, et al., 2018
						Tsai, et al., 2018
						Sandanger, et al., 2018
						Zhang, et al., 2018
						Gupta, et al., 2019
						Siemelink, et al., 2018
						Imboden, et al., 2019
						Hong, et al., 2019
						Miura, et al., 2019
						Battram, et al., 2019
						Dugue, et al., 2019
						Sikdar, et al., 2019
						Chitrala, et al., 2019
Own smoking	cg23771366	86510998	chr11	Follicular thyroid carcinoma; lung function; maternal smoking; HIV	PRSS23	Marabita, et al., 2017	Former versus never smoking	-0.0167	1.2e-27	PRSS23	Joehanes, et al., 2016
				frality; myalgic encephalomyelitis/chronic fatigue syndrome; smoking		Zeilinger, et al., 2013	Smoking	-0.23	1.1e-21	PRSS23	Guida, et al., 2015
				lung cancer risk		Sayols-Baixeras, et al., 2015	Smoking	NA	7.6e-20	PRSS23	Zeilinger, et al., 2013
						Ambatipudi, et al., 2016	Current versus never smoking	-0.0362	7.5e-18	PRSS23	Joehanes, et al., 2016
						Joehanes, et al., 2016	Sex	NA	7.5e-18	PRSS23	Singmann, et al., 2015
						Wilson, et al., 2017	Smoking	-0.789171	2e-17	PRSS23	Dogan, et al., 2017
						Bisarro Dos Reis, et al., 2017	Serum cotinine	-0.0006	2.8e-15	PRSS23	Zhang, et al., 2016
						Li, et al., 2018	Current versus never smoking	NA	4.3e-15	PRSS23	Chatziioannou et al., 2017
						Guida, et al., 2015	Smoking	NA	1e-14	PRSS23	Ambatipudi, et al., 2016
						Zhang, et al., 2016	Smoking	NA	5.6e-11	PRSS23	Zeilinger, et al., 2013
						Zhu, et al., 2016	Serum cotinine	-0.004	1.2e-09	PRSS23	Zhang, et al., 2016
						Zhang, et al., 2018	Smoking	NA	5.9e-09	PRSS23	Zeilinger, et al., 2013
						Trivedi, et al., 2018	Smoking	NA	1.5e-08	PRSS23	Sayols-Baixeras, et al., 2015
						Imboden, et al., 2019
						Battram, et al., 2019
						Dugue, et al., 2019
						Sikdar, et al., 2019
Own smoking	cg18110140	75350380	chr15	Smoking; ancestry	PPCDC	Husquin, et al., 2018
						Hong, et al., 2019
Own smoking	cg00475490	86517110	chr11	Aging; polychlorinated biphenyls exposure	PRSS23	Perez, et al., 2019
						Pittman, et al., 2019
						Chitrala, et al., 2019
Own smoking	cg02978227	98292027	chr3	Smoking	CPOX	Hong, et al., 2019
Own smoking	cg19798735	110730805	chr7	Down syndrome; smoking; smoking cessation	IMMP2L	Henneman, et al., 2018	Age group	0.8	1.2e-22	IMMP2L;LRRN3	Marttila, et al., 2015
					LRRN3	Guida, et al., 2015	Age 4 versus age 0	NA	2.1e-11	IMMP2L;LRRN3	Xu, et al., 2017
						Ambatipudi, et al., 2016	Smoking	NA	9e-10	IMMP2L;LRRN3	Ambatipudi, et al., 2016
						Wilson, et al., 2017	Schizophrenia	-0.011905	2.6e-08	IMMP2L;LRRN3	Hannon, et al., 2016
						Joehanes, et al., 2016	Primary Sjogrens syndrome	NA	3e-08	IMMP2L;LRRN3	Imgenberg-Kreuz, et al., 2016
						Dugue, et al., 2019	Smoking	-0.473855	8.7e-08	IMMP2L;LRRN3	Dogan, et al., 2017
						Sikdar, et al., 2019
Own smoking	cg06562246	34309577	chr17				Sex	NA	1.4e-10	CCL16	Singmann, et al., 2015
							Rheumatoid arthritis	0.014	2e-10	CCL16	Liu, et al., 2013
							HIV infection	1.7	2.1e-09	CCL16	Gross, et al., 2016
Own smoking	cg21161138	399360	chr5	Alcohol consumption; educational attainment; lung carcinoma; lung	AHRR	Miyake, et al., 2018	Smoking	NA	8.6e-81	AHRR	Zeilinger, et al., 2013
				function; maternal smoking; smoking; smoking cessation; HIV frality;		Marabita, et al., 2017	Smoking	-1.63455	4.2e-75	AHRR	Dogan, et al., 2017
				perinatal polychlorinated biphenyls and polychlorinated dibenzofurans		Shenker, et al., 2013	Maternal smoking in pregnancy	-0.021	6.6e-59	AHRR	Joubert, et al., 2016
				exposure; poverty status		Zeilinger, et al., 2013	Smoking	-0.46	8.5e-57	AHRR	Guida, et al., 2015
						Tsaprouni, et al., 2014	Maternal smoking in pregnancy	-0.022	1.8e-54	AHRR	Joubert, et al., 2016
						Teschendorff, et al., 2015	Smoking	NA	3.2e-47	AHRR	Ambatipudi, et al., 2016
						Sayols-Baixeras, et al., 2015	Maternal smoking in pregnancy	-0.014	1.5e-41	AHRR	Joubert, et al., 2016
						Ambatipudi, et al., 2016	Smoking	NA	1.2e-40	AHRR	Zeilinger, et al., 2013
						Joehanes, et al., 2016	Serum cotinine	-0.0009	9e-33	AHRR	Zhang, et al., 2016
						Wilson, et al., 2017	Smoking	NA	4e-28	AHRR	Ambatipudi, et al., 2016
						Philibert, et al., 2018	Smoking	NA	2e-27	AHRR	Sayols-Baixeras, et al., 2015
						Witt, et al., 2018	Maternal smoking in pregnancy	-0.019	5.5e-26	AHRR	Markunas, et al., 2014
						Karlsson Linner, et al., 2017	Smoking	NA	9.3e-23	AHRR	Sayols-Baixeras, et al., 2015
						Li, et al., 2018	Smoking	NA	9.3e-22	AHRR	Tsaprouni, et al., 2014
						Zhang, et al., 2018	Maternal smoking in pregnancy	-0.0181	2e-21	AHRR	Markunas, et al., 2014
						Marzi, et al., 2018	Smoking	NA	2e-21	AHRR	Sayols-Baixeras, et al., 2015
						Kupers, et al., 2015	Smoking	-0.397	2.1e-17	AHRR	Zhu, et al., 2016
						Besingi, et al., 2014	Current versus never smoking	-0.053	4.4e-16	AHRR	Joehanes, et al., 2016
						Dogan, et al., 2014	Educational attainment	NA	2.1e-15	AHRR	Karlsson Linner, et al., 2017
						Guida, et al., 2015	Serum cotinine	-0.0007	7.5e-15	AHRR	Zhang, et al., 2016
						Zhang, et al., 2016	Former versus never smoking	-0.0087	1.6e-14	AHRR	Joehanes, et al., 2016
						Zhu, et al., 2016	Smoking	NA	4.6e-12	AHRR	Dogan, et al., 2014
						Joubert, et al., 2012	DNA methylation	-0.7765	5e-08	AHRR	Fasanelli, et al., 2015
						Joubert, et al., 2016	Educational attainment	NA	7.4e-08	AHRR	Karlsson Linner, et al., 2017
						de Vries, et al., 2018	Smoking	NA	8.6e-08	AHRR	Shenker, et al., 2013
						Sandanger, et al., 2018
						Zhang, et al., 2018
						Gupta, et al., 2019
						van Dongen, et al., 2018
						Su, et al., 2019
						Siemelink, et al., 2018
						Imboden, et al., 2019
						Wiklund, et al., 2019
						Dugue, et al., 2019
						Sikdar, et al., 2019
						Chitrala, et al., 2019
Partner smoking among smokers	cg08456247	56410143	chr2	Mortality		Lund, et al., 2019	Gestational age	0.1	1.9e-09	CCDC85A	Spiers, et al., 2015
Partner smoking among smokers	cg21735668	67072353	chr15	Breast cancer prognosis	SMAD6	Li, et al., 2020	Fetal vs adult liver	2.1	3.6e-41	SMAD6	Bonder, et al., 2014
Partner smoking among smokers	cg01131241	54166783	chr10	Rheumatoid arthritis, chronic berylium disease		Guo, et al., 2017
Partner smoking among smokers						Yang, et al., 2019
Partner smoking among smokers	cg24770161	25497323	chr13				Rheumatoid arthritis	0.0074	2.2e-11	CENPJ	Liu, et al., 2013
Footnote: Topsites have been included in Supplementary File 4 if P<E-07. Several betas and p-values were not reported from the EWAS Atlas because they were not available.
