# Supplementary material for: DNA methylation signature of passive smoke exposure is less pronounced than active smoking: The Understanding Society study
Source: Environ Res. 2020 Nov;190:109971. doi: 10.1016/j.envres.2020.109971 (PMC7536273; doi:10.1016/j.envres.2020.109971)
Supplement: Multimedia component 6 [file mmc6.xlsx]

## Sheet: Sheet1
Supplementary File 6: Results for Interaction between SHS exposure between non-smokers and regular smokers
	SHS exposure (among non-smokers)			SHS exposure (among regular smokers)			Test for interaction
probeID	beta	SE	P-value	beta	SE	P-value	Q-statistic	p-value
cg01006943	-0.00137848	0.00314585	0.66166	-0.0184108	0.00379947	3.06724e-06	11.9224	0.0005546
cg01131241	0.000403861	0.00260385	0.876878	0.0135648	0.002933	7.92097e-06	11.2602	0.0007919
cg03815796	-0.0029818	0.00282558	0.2924	0.0216348	0.00385216	9.03473e-08	26.5511	2.57e-07
cg04359639	0.00461017	0.00652637	0.480659	-0.0347709	0.00757649	9.20523e-06	15.5092	8.21e-05
cg04990241	-0.0116089	0.00253901	7.88321e-06	0.00337002	0.00308819	0.276907	14.0374	0.0001792
cg07136054	0.00222449	0.00163161	0.174146	0.00974437	0.00193009	1.26282e-06	8.85316	0.0029258
cg08456247	-0.0037633	0.0035244	0.286742	0.0229432	0.00483583	4.7566e-06	19.9191	8.08e-06
cg11724883	0.000628897	0.00463964	0.892297	0.0240391	0.00521764	8.57224e-06	11.2418	0.0007998
cg11986310	0.00668177	0.00317753	0.0365686	-0.0175864	0.00374067	5.72065e-06	24.4484	7.63e-07
cg12153072	-0.00179369	0.00386114	0.642696	0.0227828	0.0045061	1.20844e-06	17.1527	3.45e-05
cg14597637	0.00335617	0.00348003	0.335854	-0.0179278	0.00389621	8.75013e-06	16.5991	4.62e-05
cg14795069	0.0149499	0.00328095	8.45683e-06	0.00291862	0.00418881	0.487006	5.11297	0.0237476
cg15003393	-0.00546828	0.00317208	0.0860737	0.0191805	0.0041953	9.94741e-06	21.9632	2.78e-06
cg15163417	-0.001912	0.00233523	0.413776	0.0136108	0.00294121	7.82993e-06	17.0843	3.58e-05
cg18343108	0.0386927	0.00799247	2.3686e-06	0.00355976	0.0100849	0.72459	7.45433	0.0063284
cg19410143	0.0155328	0.00319546	2.16412e-06	-0.00155758	0.00413671	0.707048	10.6898	0.0010773
cg21735668	0.00330023	0.00270073	0.222973	0.0156632	0.00338977	8.06249e-06	8.1367	0.0043378
cg22512634	0.000629956	0.00164939	0.702864	-0.00970427	0.00208881	7.27602e-06	15.0765	0.0001032
cg24302327	0.0116433	0.00242772	2.9094e-06	0.00338926	0.00334546	0.312614	3.98739	0.0458419
cg24445972	0.0279767	0.00617844	9.60984e-06	0.00777501	0.00800143	0.332752	3.99341	0.0456787
cg24770161	0.000807309	0.00105711	0.445831	-0.00609605	0.00130413	6.4132e-06	16.91	3.92e-05
cg25050076	0.00464066	0.00341405	0.175411	-0.0180949	0.00347067	6.12364e-07	21.8092	3.01e-06
cg26874015	-0.00563584	0.00116214	2.28394e-06	-0.0018222	0.00164749	0.270462	3.57799	0.0585498
